# Supplementary material for: Assessing the Interfacial Dynamic Modulus of Biological Composites
Source: Materials (Basel). 2021 Jun 21;14(12):3428. doi: 10.3390/ma14123428 (PMC8234923; doi:10.3390/ma14123428)
Supplement: Supplementary file 1 [file materials-14-03428-s001.zip]

Archive with 1 entries (1 files):
- materials-1236756-supplementary.pdf
